# Supplementary material for: Outcome of Children with Transjugular Intrahepatic Portosystemic Shunt: A Meta-Analysis of Individual Patient Data
Source: Cardiovasc Intervent Radiol. 2023 Aug 2;46(9):1203–13. doi: 10.1007/s00270-023-03520-z (PMC10471675; doi:10.1007/s00270-023-03520-z)
Supplement: Supplementary file 2 — Supplementary file2 (XLSX 22 KB) [file 270_2023_3520_MOESM2_ESM.xlsx]

## Sheet: Tabelle1
Supplementary Table 2	Total	Cirrhosis=no	Cirrhosis=yes	P Value	age group= pre-schooler [2,7)	age group= child [7,13)	age group= youth [13,20)	P Value	USA-1	USA-2	Italy	China	India	P Value
	(N=135)	(N=88)	(N=47)		(N=22)	(N=49)	(N=64)		(N=57)	(N=21)	(N=27)	(N=17)	(N=13)
Site				<,0001				0.0006
USA-1 = Slowik/Vo et al. (4,18)	57 (42,2)	42 (47,7)	15 (31,9)		9 (40,9)	12 (24,5)	36 (56,3)
USA-2 = Ghannam et al. (7)	21 (15,6)	13 (14,8)	8 (17,0)		4 (18,2)	5 (10,2)	12 (18,8)
Italy = Di Giorgio et al. (1,5,20)	27 (20,0)	16 (18,2)	11 (23,4)		4 (18,2)	16 (32,7)	7 (10,9)
China = Lv et al. (13)	17 (12,6)	17 (19,3)	0		0	11 (22,4)	6 (9,4)
India = Singh/Kathuria et al. (10,15)	13 (9,6)	0	13 (27,7)		5 (22,7)	5 (10,2)	3 (4,7)
Sex				0.7186				0.0269						0.081
male	71 (52,6)	45 (51,1)	26 (55,3)		6 (27,3)	30 (61,2)	35 (54,7)		24 (42,1)	12 (57,1)	14 (51,9)	10 (58,8)	11 (84,6)
female	64 (47,4)	43 (48,9)	21 (44,7)		16 (72,7)	19 (38,8)	29 (45,3)		33 (57,9)	9 (42,9)	13 (48,1)	7 (41,2)	2 (15,4)
Age				0.0237				<,0001						0.0593
Mean (SD)	12,0 (4,5)	12,6 (4,3)	10,8 (4,6)		4,7 (1,4)	10,2 (1,6)	15,9 (1,9)		13,0 (4,8)	12,1 (4,3)	10,8 (4,1)	12,4 (3,5)	9,5 (4,4)
Median (IQR)	12,0 (7,0)	13,0 (6,0)	11,0 (9,0)		5,0 (2,0)	10,6 (2,0)	16,0 (3,0)		14,0 (7,0)	13,0 (5,0)	10,8 (5,8)	10,8 (5,1)	9,0 (6,0)
Min-Max	2,0 - 20,0	2,0 - 19,0	3,8 - 20,0		2,0 - 6,3	7,0 - 12,9	13,0 - 20,0		2,0 - 20,0	2,0 - 17,0	2,1 - 18,0	7,0 - 17,9	4,0 - 17,0
Age group				0.0142										0.0006
pre-schooler [2,7)	22 (16,3)	9 (10,2)	13 (27,7)						9 (15,8)	4 (19,0)	4 (14,8)		5 (38,5)
child [7,13)	49 (36,3)	31 (35,2)	18 (38,3)						12 (21,1)	5 (23,8)	16 (59,3)	11 (64,7)	5 (38,5)
youth [13,20)	64 (47,4)	48 (54,5)	16 (34,0)						36 (63,2)	12 (57,1)	7 (25,9)	6 (35,3)	3 (23,1)
Cirrhosis								0.0142						<,0001
no	88 (65,2)				9 (40,9)	31 (63,3)	48 (75,0)		42 (73,7)	13 (61,9)	16 (59,3)	17 (100)
yes	47 (34,8)				13 (59,1)	18 (36,7)	16 (25,0)		15 (26,3)	8 (38,1)	11 (40,7)		13 (100)
PVT				<,0001				0.0904						<,0001
no	82 (60,7)	40 (45,5)	42 (89,4)		16 (72,7)	24 (49,0)	42 (65,6)		35 (61,4)	17 (81,0)	17 (63,0)		13 (100)
yes	53 (39,3)	48 (54,5)	5 (10,6)		6 (27,3)	25 (51,0)	22 (34,4)		22 (38,6)	4 (19,0)	10 (37,0)	17 (100)
Budd Chiari Syndrome				<,0001				0.0357						<,0001
no	105 (77,8)	80 (90,9)	25 (53,2)		15 (68,2)	34 (69,4)	56 (87,5)		57 (100)	20 (95,2)	10 (37,0)	17 (100)	1 (7,7)
yes	30 (22,2)	8 (9,1)	22 (46,8)		7 (31,8)	15 (30,6)	8 (12,5)			1 (4,8)	17 (63,0)		12 (92,3)
Genetic Coagulation Disorder assessed				0.3465				0.1358						0.0223
no	27 (64,3)	10 (55,6)	17 (70,8)		6 (66,7)	16 (76,2)	5 (41,7)				21 (77,8)		6 (46,2)
yes	15 (35,7)	8 (44,4)	7 (29,2)		3 (33,3)	5 (23,8)	7 (58,3)			2 (100)	6 (22,2)		7 (53,8)
Hepatic Encephalopathy Baseline				0.561				0.4584						<,0001
no	120 (89,6)	79 (90,8)	41 (87,2)		19 (86,4)	46 (93,9)	55 (87,3)		53 (93,0)	10 (50,0)	27 (100)	17 (100)	13 (100)
yes	14 (10,4)	8 (9,2)	6 (12,8)		3 (13,6)	3 (6,1)	8 (12,7)		4 (7,0)	10 (50,0)
TIPS access site				0.2514				0.2473						<,0001
transjugular	109 (80,7)	74 (84,1)	35 (74,5)		18 (81,8)	36 (73,5)	55 (85,9)		55 (96,5)	21 (100)	27 (100)	4 (23,5)	2 (15,4)
combined (transjugular + transhepatic/transsplenic)	26 (19,3)	14 (15,9)	12 (25,5)		4 (18,2)	13 (26,5)	9 (14,1)		2 (3,5)			13 (76,5)	11 (84,6)
TIPS Stent				0.6746				0.8983						<,0001
stentgraft	101 (76,5)	66 (77,6)	35 (74,5)		16 (72,7)	38 (77,6)	47 (77,0)		51 (92,7)	10 (50,0)	26 (96,3)	6 (35,3)	8 (61,5)
bare stent	31 (23,5)	19 (22,4)	12 (25,5)		6 (27,3)	11 (22,4)	14 (23,0)		4 (7,3)	10 (50,0)	1 (3,7)	11 (64,7)	5 (38,5)
TIPS size Diameter in mm				0.2854				0.0001						<,0001
Mean (SD)	9,1 (1,2)	9,0 (1,3)	9,2 (1,1)		9,0 (1,3)	8,5 (1,0)	9,5 (1,2)		9,6 (1,2)	8,7 (1,7)	8,3 (0,7)	8,4 (0,8)	10,0 (0,0)
Median (IQR)	10,0 (2,0)	8,0 (2,0)	10,0 (2,0)		10,0 (2,0)	8,0 (2,0)	10,0 (2,0)		10,0 (2,0)	8,0 (2,0)	8,0 (0,0)	8,0 (0,0)	10,0 (0,0)
Min-Max	5,0 - 14,0	5,0 - 14,0	6,0 - 10,0		5,0 - 10,0	6,0 - 10,0	7,0 - 14,0		7,0 - 14,0	5,0 - 12,0	8,0 - 10,0	8,0 - 10,0	10,0 - 10,0
Transplantation				0.1413				0.8003						0.0005
no	113 (83,7)	77 (87,5)	36 (76,6)		18 (81,8)	40 (81,6)	55 (85,9)		51 (89,5)	16 (76,2)	16 (59,3)	17 (100)	13 (100)
yes	22 (16,3)	11 (12,5)	11 (23,4)		4 (18,2)	9 (18,4)	9 (14,1)		6 (10,5)	5 (23,8)	11 (40,7)
TIPS Re-Intervention				0.6214				0.0195						0.0004
no	113 (84,3)	72 (82,8)	41 (87,2)		21 (95,5)	35 (72,9)	57 (89,1)		54 (94,7)	21 (100)	19 (70,4)	10 (62,5)	9 (69,2)
yes	21 (15,7)	15 (17,2)	6 (12,8)		1 (4,5)	13 (27,1)	7 (10,9)		3 (5,3)		8 (29,6)	6 (37,5)	4 (30,8)
TX Time after TIPS in months				0.2261				0.7396						0.9303
Mean (SD)	22,0 (25,7)	30,4 (31,9)	15,3 (18,5)		11,3 (17,0)	25,5 (25,9)	22,6 (30,3)		23,0 (33,7)		22,4 (23,3)		12,0 (,)
Median (IQR)	10,5 (34,0)	20,0 (52,5)	10,5 (18,0)		2,0 (30,0)	14,0 (51,5)	12,0 (34,0)		7,0 (35,0)		9,0 (51,0)		12,0 (0,0)
Min-Max	1,0 - 86,0	2,0 - 86,0	1,0 - 58,0		1,0 - 31,0	1,0 - 58,0	1,0 - 86,0		1,0 - 86,0		1,0 - 58,0		12,0 - 12,0
Time to Re-Intervention in months				0.8774				0.7149						0.494
Mean (SD)	13,9 (16,3)	13,6 (16,2)	15,1 (19,1)		0,3 ()	14,5 (15,8)	14,9 (18,7)		11,7 (12,9)		19,9 (17,4)	11,5 (18,2)	0,6 (0,5)
Median (IQR)	8,0 (20,0)	8,0 (20,0)	9,5 (28,9)		0,3 (0,0)	8,0 (14,0)	5,0 (25,0)		8,0 (25,0)		17,0 (25,0)	6,0 (7,5)	0,6 (0,8)
Min-Max	0,3 - 50,0	0,3 - 50,0	0,3 - 41,0		0,3 - 0,3	0,5 - 48,0	0,3 - 50,0		1,0 - 26,0		1,0 - 50,0	0,3 - 48,0	0,3 - 1,0
Max Follow-Up in months				0.9242				0.2222						<,0001
Mean (SD)	45,5 (44,2)	45,2 (40,3)	46,0 (51,2)		33,2 (47,4)	43,1 (37,2)	51,5 (47,5)		31,9 (33,8)	96,7 (64,6)	39,2 (24,7)	44,9 (26,2)	35,8 (40,3)
Median (IQR)	30,0 (54,0)	34,5 (53,5)	24,0 (62,0)		23,0 (30,0)	37,0 (40,0)	36,0 (71,0)		18,0 (54,0)	93,0 (93,0)	31,0 (30,0)	44,0 (34,0)	24,0 (24,0)
Min-Max	1,0 - 248,0	1,0 - 193,0	1,0 - 248,0		1,0 - 192,0	1,0 - 156,0	1,0 - 248,0		1,0 - 145,0	10,0 - 248,0	9,0 - 97,0	4,0 - 105,0	7,0 - 156,0
OS-Event: Death/Alive				0.1903				0.3505						0.0205
0=censored/last status=alive	124 (91,9)	83 (94,3)	41 (87,2)		19 (86,4)	47 (95,9)	58 (90,6)		52 (91,2)	21 (100)	26 (96,3)	16 (94,1)	9 (69,2)
2=death	11 (8,1)	5 (5,7)	6 (12,8)		3 (13,6)	2 (4,1)	6 (9,4)		5 (8,8)		1 (3,7)	1 (5,9)	4 (30,8)
TFS-Event: Transplant/Death/Censored				0.0437				0.6448						0.0015
0=censored/last status=alive	103 (76,3)	73 (83,0)	30 (63,8)		15 (68,2)	38 (77,6)	50 (78,1)		47 (82,5)	16 (76,2)	15 (55,6)	16 (94,1)	9 (69,2)
1=transplant	22 (16,3)	10 (11,4)	12 (25,5)		4 (18,2)	9 (18,4)	9 (14,1)		5 (8,8)	5 (23,8)	11 (40,7)		1 (7,7)
2=death	10 (7,4)	5 (5,7)	5 (10,6)		3 (13,6)	2 (4,1)	5 (7,8)		5 (8,8)		1 (3,7)	1 (5,9)	3 (23,1)
Patency 6 months				0.7472				0.0139						<,0001
yes	96 (71,1)	64 (72,7)	32 (68,1)		10 (45,5)	41 (83,7)	45 (70,3)		42 (73,7)		27 (100)	16 (94,1)	11 (84,6)
no	4 (3,0)	2 (2,3)	2 (4,3)		1 (4,5)	2 (4,1)	1 (1,6)		1 (1,8)			1 (5,9)	2 (15,4)
na/LTFU/death	35 (25,9)	22 (25,0)	13 (27,7)		11 (50,0)	6 (12,2)	18 (28,1)		14 (24,6)	21 (100)
Patency 12 months				0.9036				0.308						<,0001
yes	78 (57,8)	52 (59,1)	26 (55,3)		9 (40,9)	33 (67,3)	36 (56,3)		30 (52,6)	2 (9,5)	21 (77,8)	16 (94,1)	9 (69,2)
no	5 (3,7)	3 (3,4)	2 (4,3)		1 (4,5)	2 (4,1)	2 (3,1)		2 (3,5)			1 (5,9)	2 (15,4)
na/LTFU/death	52 (38,5)	33 (37,5)	19 (40,4)		12 (54,5)	14 (28,6)	26 (40,6)		25 (43,9)	19 (90,5)	6 (22,2)		2 (15,4)
Patency 24 months				0.1706				0.2581						<,0001
yes	58 (43,0)	41 (46,6)	17 (36,2)		5 (22,7)	25 (51,0)	28 (43,8)		23 (40,4)		18 (66,7)	13 (76,5)	4 (30,8)
no	8 (5,9)	3 (3,4)	5 (10,6)		2 (9,1)	3 (6,1)	3 (4,7)		2 (3,5)			1 (5,9)	5 (38,5)
na/LTFU/death	69 (51,1)	44 (50,0)	25 (53,2)		15 (68,2)	21 (42,9)	33 (51,6)		32 (56,1)	21 (100)	9 (33,3)	3 (17,6)	4 (30,8)
Patency Summary				0.28				0.2266						<,0001
(1) Patency until 24 month FU	58 (43,0)	41 (46,6)	17 (36,2)		5 (22,7)	25 (51,0)	28 (43,8)		23 (40,4)		18 (66,7)	13 (76,5)	4 (30,8)
(2) Patency until 12 month FU; no patency at 24 month FU	3 (2,2)	0	3 (3,4)		1 (4,5)	1 (2,0)	1 (1,6)						3 (23,1)
(3) Patency until 12 month FU; NA/LTFU/death at 24 month FU	15 (11,1)	10 (11,4)	5 (10,6)		2 (9,1)	7 (14,3)	6 (9,4)		7 (12,3)		3 (11,1)	3 (17,6)	2 (15,4)
(4) Patency at 6 month FU; no patency at 12 month FU	1 (0,7)	1 (1,1)	0				1 (1,6)		1 (1,8)
(5) Patency at 6 month FU; NA/LTFU/death at 12 month FU	19 (14,1)	12 (13,6)	7 (14,9)		2 (9,1)	8 (16,3)	9 (14,1)		11 (19,3)		6 (22,2)		2 (15,4)
(6) No patency at 6 month FU	4 (3,0)	2 (2,3)	2 (4,3)		1 (4,5)	2 (4,1)	1 (1,6)		1 (1,8)			1 (5,9)	2 (15,4)
(7) NA/LTFU/death at 6 month-visit	35 (25,9)	22 (25,0)	13 (27,7)		11 (50,0)	6 (12,2)	18 (28,1)		14 (24,6)	21 (100)
Supplementary Table 1
Demographic, procedural and survival data
Data shown include demographic data, procedural data including TIPS patency rates and survival data, additionally grouped according to the different centers from which data were included. P-values were obtained using either t-test/ANOVA for continuous parameters, or chi square test/ Fisher’s exact test for categorical data.
