# Supplementary material for: Outcome of Children with Transjugular Intrahepatic Portosystemic Shunt: A Meta-Analysis of Individual Patient Data
Source: Cardiovasc Intervent Radiol. 2023 Aug 2;46(9):1203–13. doi: 10.1007/s00270-023-03520-z (PMC10471675; doi:10.1007/s00270-023-03520-z)
Supplement: Supplementary file 3 — Supplementary file3 (XLSX 20 KB) [file 270_2023_3520_MOESM3_ESM.xlsx]

## Sheet: Tabelle2
Supplementary Table 3	Total	Cirrhosis=no	Cirrhosis=yes	P Value	PVT=no	PVT=yes	P Value	Budd-Chiari=no	Budd-Chiari=yes	P Value	Variceal Bleeding=no	Variceal Bleeding=yes	P Value	Ascites=no	Ascites=yes	P Value	age group= pre-schooler [2,7)	age group= child [7,13)	age group= youth [13,20)	P Value	USA-1	USA-2	Italy	China	India	P Value
	(N=135)	(N=88)	(N=47)		(N=82)	(N=53)		(N=105)	(N=30)		(N=27)	(N=108)		(N=87)	(N=35)		(N=22)	(N=49)	(N=64)		(N=57)	(N=21)	(N=27)	(N=17)	(N=13)
AST Baseline				0.034			0.1955			0.4338			0.1341			0.7997				0.192						0.0513
Mean (SD)	69,9 (69,7)	54,6 (53,9)	91,3 (83,5)		78,1 (73,1)	56,9 (63,0)		64,9 (73,8)	77,7 (63,2)		89,3 (84,0)	62,6 (62,8)		75,5 (73,2)	80,2 (74,7)		100,9 (99,7)	60,2 (39,3)	68,2 (82,8)		UNK	90,9 (91,5)	64,1 (61,0)	35,8 (25,4)	94,0 (74,3)
Median (IQR)	50,0 (37,0)	42,0 (36,0)	58,5 (42,0)		55,0 (46,0)	37,5 (36,0)		48,0 (37,0)	54,0 (40,0)		54,0 (37,0)	48,0 (39,5)		50,0 (50,0)	54,0 (22,0)		54,0 (44,0)	50,0 (33,0)	48,0 (47,0)			61,5 (63,5)	49,0 (28,0)	30,0 (24,0)	68,0 (31,0)
Min-Max	13,0 - 333,0	13,0 - 325,0	25,0 - 333,0		17,0 - 333,0	13,0 - 325,0		13,0 - 333,0	18,0 - 306,0		25,0 - 325,0	13,0 - 333,0		17,0 - 333,0	25,0 - 325,0		33,0 - 333,0	18,0 - 201,0	13,0 - 325,0			17,0 - 333,0	18,0 - 325,0	13,0 - 114,0	42,0 - 306,0
ALT Baseline				0.0375			0.2314			0.3245			0.8487			0.9381				0.6434						0.1946
Mean (SD)	59,6 (56,0)	47,6 (43,1)	76,5 (67,4)		65,7 (58,7)	50,0 (51,1)		54,6 (53,2)	67,5 (60,1)		61,6 (53,3)	58,9 (57,4)		64,5 (48,4)	65,7 (69,6)		56,4 (40,0)	54,8 (39,2)	67,8 (78,7)		UNK	67,7 (56,8)	64,5 (49,9)	33,9 (34,6)	70,6 (80,9)
Median (IQR)	42,0 (43,0)	34,0 (35,0)	53,0 (61,5)		47,0 (59,0)	29,0 (46,0)		39,0 (47,0)	47,5 (61,0)		35,0 (38,0)	43,5 (46,5)		52,0 (60,0)	43,0 (38,0)		39,0 (38,0)	43,0 (45,0)	47,0 (44,0)			52,0 (61,0)	52,0 (61,0)	19,0 (40,0)	42,0 (33,0)
Min-Max	11,0 - 323,0	11,0 - 240,0	20,0 - 323,0		17,0 - 323,0	11,0 - 240,0		11,0 - 254,0	17,0 - 323,0		20,0 - 240,0	11,0 - 323,0		17,0 - 254,0	13,0 - 323,0		21,0 - 149,0	11,0 - 149,0	11,0 - 323,0			20,0 - 254,0	17,0 - 240,0	11,0 - 149,0	25,0 - 323,0
yGT Baseline				0.0017			0.0091			0.0072			0.1832			0.3056				0.0774						0.0006
Mean (SD)	77,2 (69,5)	53,4 (61,8)	110,0 (67,0)		99,6 (67,0)	52,4 (64,5)		52,5 (63,3)	101,0 (67,7)		95,3 (52,7)	68,8 (75,1)		103,8 (76,9)	82,7 (58,3)		117,7 (71,9)	78,1 (74,6)	52,6 (46,1)		UNK	UNK	102,4 (71,6)	25,8 (51,6)	92,2 (49,4)
Median (IQR)	58,0 (87,0)	29,0 (53,0)	80,5 (125,5)		70,0 (111,0)	18,0 (59,0)		20,0 (56,5)	75,0 (111,0)		75,5 (59,0)	34,0 (87,0)		72,5 (152,0)	65,0 (56,0)		80,0 (111,0)	63,5 (113,0)	40,5 (43,0)				68,0 (117,0)	12,0 (8,0)	75,0 (49,0)
Min-Max	4,0 - 245,0	4,0 - 227,0	22,0 - 245,0		19,0 - 245,0	4,0 - 227,0		4,0 - 227,0	19,0 - 245,0		38,0 - 227,0	4,0 - 245,0		19,0 - 245,0	9,0 - 227,0		38,0 - 245,0	4,0 - 227,0	9,0 - 160,0				19,0 - 245,0	4,0 - 224,0	42,0 - 195,0
Bilirubin Baseline mg/dl				0.1391			0.2531			0.3867			0.4313			0.4626				0.3024						0.2258
Mean (SD)	1,5 (2,4)	1,1 (1,4)	2,0 (3,3)		1,7 (2,8)	1,1 (1,6)		1,3 (2,4)	1,8 (2,4)		1,9 (2,7)	1,4 (2,3)		1,9 (3,0)	1,4 (1,9)		3,1 (4,9)	1,4 (1,6)	0,9 (0,5)		UNK	2,3 (4,0)	1,3 (1,0)	0,7 (0,5)	1,8 (2,6)
Median (IQR)	0,9 (0,9)	0,8 (0,9)	1,1 (0,9)		1,0 (1,0)	0,6 (0,9)		0,8 (1,0)	1,0 (0,9)		1,0 (0,9)	0,9 (0,9)		1,0 (0,9)	1,0 (0,9)		1,1 (1,6)	0,9 (0,9)	0,8 (0,6)			0,9 (1,4)	1,1 (0,9)	0,5 (0,4)	0,9 (0,8)
Min-Max	0,2 - 16,9	0,2 - 9,2	0,3 - 16,9		0,3 - 16,9	0,2 - 9,2		0,2 - 16,9	0,3 - 10,3		0,2 - 10,3	0,3 - 16,9		0,3 - 16,9	0,2 - 10,3		0,2 - 16,9	0,3 - 9,2	0,3 - 2,9			0,3 - 16,9	0,2 - 5,7	0,3 - 2,3	0,6 - 10,3
Sodium				0.2715			0.5704			0.5704			0.0776			0.0666				0.8468						0.3527
Mean (SD)	138,9 (3,2)	138,6 (3,3)	139,8 (2,9)		139,2 (2,5)	138,7 (3,7)		138,7 (3,7)	139,2 (2,5)		137,3 (4,0)	139,3 (2,9)		139,2 (2,5)	137,2 (3,4)		138,0 (0,8)	139,0 (3,4)	138,9 (3,5)		UNK	UNK	138,5 (3,2)	139,5 (3,3)	UNK
Median (IQR)	138,7 (4,3)	138,4 (3,0)	139,0 (5,0)		138,0 (2,0)	139,0 (4,9)		139,0 (4,9)	138,0 (2,0)		138,5 (4,0)	138,7 (4,7)		138,0 (2,0)	138,0 (4,0)		138,0 (1,0)	139,0 (4,7)	138,0 (3,0)				138,0 (3,0)	139,5 (4,9)
Min-Max	130,0 - 146,0	130,0 - 144,2	137,0 - 146,0		137,0 - 146,0	130,0 - 144,2		130,0 - 144,2	137,0 - 146,0		130,0 - 143,0	134,5 - 146,0		137,0 - 146,0	130,0 - 143,0		137,0 - 139,0	130,0 - 146,0	132,0 - 144,2				130,0 - 146,0	134,5 - 144,2
Creatinine Baseline				0.0149			0.0073			0.0079			0.7388			0.0175				0.0452						0.0006
Mean (SD)	0,5 (0,2)	0,6 (0,2)	0,4 (0,2)		0,4 (0,2)	0,6 (0,2)		0,6 (0,2)	0,4 (0,2)		0,5 (0,2)	0,5 (0,2)		0,4 (0,2)	0,5 (0,2)		0,5 (0,3)	0,5 (0,2)	0,6 (0,2)		UNK	UNK	0,4 (0,2)	0,7 (0,1)	0,6 (0,1)
Median (IQR)	0,5 (0,4)	0,6 (0,3)	0,4 (0,2)		0,4 (0,2)	0,6 (0,3)		0,6 (0,3)	0,4 (0,2)		0,5 (0,3)	0,5 (0,4)		0,3 (0,1)	0,5 (0,2)		0,4 (0,4)	0,5 (0,3)	0,7 (0,3)				0,3 (0,1)	0,7 (0,1)	0,5 (0,1)
Min-Max	0,2 - 1,0	0,2 - 1,0	0,2 - 0,9		0,2 - 1,0	0,2 - 1,0		0,2 - 1,0	0,2 - 1,0		0,2 - 1,0	0,2 - 1,0		0,2 - 1,0	0,2 - 1,0		0,2 - 1,0	0,2 - 0,9	0,3 - 1,0				0,2 - 1,0	0,3 - 0,9	0,4 - 0,9
INR Baseline				0.0575			0.0231			0.0152			0.2536			0.7007				0.4568						0.0339
Mean (SD)	1,4 (0,4)	1,3 (0,2)	1,5 (0,5)		1,5 (0,5)	1,2 (0,2)		1,2 (0,2)	1,5 (0,5)		1,5 (0,5)	1,3 (0,3)		1,4 (0,4)	1,4 (0,4)		1,7 (0,8)	1,3 (0,3)	1,3 (0,2)		UNK	UNK	1,4 (0,3)	1,1 (0,1)	1,5 (0,6)
Median (IQR)	1,3 (0,4)	1,2 (0,3)	1,4 (0,5)		1,4 (0,3)	1,2 (0,3)		1,2 (0,3)	1,4 (0,3)		1,4 (0,4)	1,2 (0,3)		1,4 (0,3)	1,4 (0,5)		1,3 (0,5)	1,3 (0,4)	1,2 (0,4)				1,4 (0,3)	1,1 (0,1)	1,3 (0,5)
Min-Max	0,9 - 3,2	0,9 - 1,8	1,0 - 3,2		1,0 - 3,2	0,9 - 1,8		0,9 - 1,8	1,0 - 3,2		1,0 - 3,2	0,9 - 2,8		1,1 - 2,8	1,0 - 3,2		1,0 - 3,2	0,9 - 1,9	1,0 - 1,6				1,0 - 2,8	0,9 - 1,4	1,0 - 3,2
Thrombocytes Baseline				0.5267			0.2401			0.2338			0.0197			0.0005				0.5151						0.0954
Mean (SD)	173543,9 (145786,2)	184090,9 (150071,3)	159041,7 (141544,1)		151866,7 (135143,8)	197629,6 (155760,0)		197107,1 (152873,3)	150793,1 (137405,7)		239111,1 (135183,9)	143282,1 (142018,7)		88555,6 (76971,5)	212846,2 (139955,9)		214666,7 (130341,9)	155218,8 (146532,6)	187062,5 (154870,9)		UNK	UNK	133222,2 (113583,4)	189764,7 (174813,7)	236076,9 (149055,1)
Median (IQR)	111000 (233000)	111000 (272000)	113500 (139500)		103500 (138000)	156000 (280000)		158000 (276000)	100000 (138000)		189500 (182000)	72000 (139000)		70500 (67000)	172500 (208000)		187000 (151000)	80500 (182500)	105000 (255500)				90000 (119000)	69000 (281000)	187000 (181000)
Min-Max	25000,0 - 533000,0	27000,0 - 533000,0	25000,0 - 521000,0		27000,0 - 521000,0	25000,0 - 533000,0		25000,0 - 533000,0	27000,0 - 521000,0		25000,0 - 521000,0	27000,0 - 533000,0		27000,0 - 347000,0	25000,0 - 521000,0		38000,0 - 460000,0	25000,0 - 533000,0	35000,0 - 521000,0				25000,0 - 406000,0	27000,0 - 533000,0	54000,0 - 521000,0
Albumin Baseline				0.0277			0.056			0.1916			0.0103			0.0951				0.2405						0.0021
Mean (SD)	3,6 (0,4)	3,8 (0,4)	3,5 (0,4)		3,5 (0,4)	3,8 (0,4)		3,7 (0,5)	3,6 (0,4)		3,4 (0,5)	3,7 (0,4)		3,7 (0,3)	3,5 (0,5)		3,4 (0,4)	3,7 (0,4)	3,7 (0,4)		UNK	UNK	3,6 (0,3)	3,9 (0,3)	3,4 (0,5)
Median (IQR)	3,7 (0,5)	3,8 (0,5)	3,7 (0,6)		3,7 (0,4)	3,8 (0,6)		3,8 (0,6)	3,7 (0,4)		3,4 (0,6)	3,8 (0,5)		3,7 (0,3)	3,4 (0,7)		3,4 (0,5)	3,7 (0,5)	3,8 (0,5)				3,6 (0,4)	3,9 (0,5)	3,4 (0,8)
Min-Max	2,7 - 4,5	2,8 - 4,5	2,7 - 4,1		2,7 - 4,1	2,8 - 4,5		2,7 - 4,5	2,8 - 4,1		2,8 - 4,3	2,7 - 4,5		3,1 - 4,1	2,7 - 4,3		2,9 - 4,1	2,7 - 4,4	2,8 - 4,5				2,8 - 4,3	3,5 - 4,5	2,7 - 4,1
PELD Baseline				0.4528			0.3176			0.7506			0.8054			0.9202				0.2289						0.0442
Mean (SD)	11,6 (6,2)	11,2 (5,8)	12,3 (6,9)		12,2 (5,9)	10,8 (6,5)		11,5 (5,9)	12,1 (8,2)		11,9 (7,8)	11,5 (5,9)		12,2 (6,5)	12,1 (6,5)		14,8 (10,0)	9,5 (3,3)	11,8 (5,7)		12,4 (6,3)	UNK	UNK	8,2 (1,5)	12,1 (8,2)
Median (IQR)	9,0 (5,7)	9,0 (4,6)	11,0 (9,0)		11,0 (7,0)	8,7 (4,0)		9,0 (5,5)	8,5 (8,0)		8,0 (9,0)	9,0 (5,4)		11,0 (5,0)	9,8 (10,0)		10,0 (12,0)	8,0 (4,1)	10,4 (6,4)		11,0 (7,5)			7,7 (1,6)	8,5 (8,0)
Min-Max	6,0 - 34,0	6,0 - 33,0	6,0 - 34,0		6,0 - 34,0	6,4 - 33,0		6,0 - 33,0	6,0 - 34,0		7,0 - 34,0	6,0 - 33,0		6,0 - 33,0	6,0 - 34,0		7,0 - 34,0	6,4 - 19,0	6,0 - 33,0		6,0 - 33,0			6,4 - 11,5	6,0 - 34,0
Supplementary Table 2
Data shown include liver function tests as well as index for liver insufficiency (MELD) at baseline. P-values were obtained using either t-test/ANOVA for continuous parameters, or chi square test/ Fisher’s exact test for categorical data.
